# Supplementary material for: Development and prognostic evaluation of a combined SII–LNR score in resectable gastric and gastroesophageal junction adenocarcinoma treated with perioperative FLOT: a retrospective single-center study
Source: PeerJ. 2026 Jun 29;14:e21499. doi: 10.7717/peerj.21499 (PMC13326649; doi:10.7717/peerj.21499)
Supplement: Supplemental Information 1 [file peerj-14-21499-s001.xls]

## Sheet: Sheet0
Sex	Age	Surgery type	Histological subtype	T stage	Nodal Status	Tumour location	Primary tumor site	Response status	TRG	Date of Diagnosis	Date of Disease Recurrence	Date of Death	Platelet	Neutrophil	Lymphocyte	SII	ALBUMIN	PNI	Number of Positive Lymph Nodes	Total Number of Lymph Nodes	LNR	Lauren classification	Grade	Progression Status	Vital Status
Male	79	Total gastrectomy	Signet ring cell carcinoma	T3	N1	Lower third	Gastric	Present	2	2022-12-13	2024-10-30	2025-06-03	275	5,6	2	770	39	49	1	15	0.06	Diffuse	3	1	0
Male	44	Total gastrectomy	Signet ring cell carcinoma	T4	N1	Middle third	Gastric	Present	2	2019-10-25	2020-08-17	2021-01-24	240	7,3	1,6	1095	39	47	2	6	0.33	Diffuse	3	1	1
Male	61	Subtotal gastrectomy	Adenocarcinoma	T2	N2	Lower third	Gastric	Absent	3	2020-10-13	2023-05-15	2025-02-01	288	5,9	1,7	999	37	45	3	23	0.13	Intestinal	2	1	1
Male	68	Total gastrectomy	Adenocarcinoma	T3	N0	Middle third	Gastric	Absent	3	2022-09-26	2024-12-05	2024-12-05	404	3	2,7	448	36	49	0	17	0	Intestinal	3	0	0
Male	63	Total gastrectomy	Signet ring cell carcinoma	T4	N0	Upper third	GEJ	Absent	3	2021-04-02	2025-07-08	2025-07-08	374	6,1	2,2	1037	33	44	0	15	0	Diffuse	3	0	0
Male	72	Total gastrectomy	Adenocarcinoma	T2	N1	Middle third	Gastric	Present	2	2021-04-21	2021-10-11	2021-10-11	239	6	1,2	1195	37	43	1	21	0.04	Intestinal	2	1	1
Male	72	Total gastrectomy	Signet ring cell carcinoma	T2	N0	Upper third	Gastric	Present	2	2021-05-27	2022-10-19	2025-07-23	279	5,7	2,9	548	37	51	0	17	0	Diffuse	3	1	0
Male	63	Total gastrectomy	Signet ring cell carcinoma	T4	N2	Middle third	Gastric	Absent	3	2022-08-20	2023-01-26	2025-08-13	153	4,9	1,5	499	37	44	4	17	0.23	Diffuse	3	1	0
Male	66	Total gastrectomy	Signet ring cell carcinoma	T3	N3	Middle third	Gastric	Absent	3	2022-03-15	2023-08-29	2024-07-25	352	5	1,4	1257	41	48	10	19	0.52	Diffuse	3	1	1
Male	72	Total gastrectomy	Adenocarcinoma	T3	N2	Middle third	Gastric	Present	2	2021-08-25	2025-08-04	2025-08-04	239	4,4	1,9	553	37	46	1	12	0.08	Intestinal	2	0	0
Male	67	Subtotal gastrectomy	Adenocarcinoma	T2	N0	Lower third	Gastric	Present	1	2020-03-02	2025-06-17	2025-06-17	295	5,8	2,4	712	36	48	0	12	0	Intestinal	3	0	0
Male	50	Total gastrectomy	Adenocarcinoma	T2	N2	Lower third	Gastric	Present	1	2022-07-22	2025-06-18	2025-06-18	269	7,5	1,5	1345	43	50	3	15	0.2	Intestinal	2	0	0
Male	72	Total gastrectomy	Adenocarcinoma	T3	N0	Upper third	GEJ	Present	2	2021-03-17	2025-04-18	2025-04-18	224	5,3	0,8	1484	41	45	0	29	0	Intestinal	2	0	0
Male	72	Total gastrectomy	Adenocarcinoma	T2	N0	Middle third	Gastric	Present	0	2019-08-22	2022-05-17	2023-02-06	289	5,4	2,7	578	37	50	0	20	0	Intestinal	1	1	1
Male	53	Total gastrectomy	Adenocarcinoma	T2	N0	Upper third	GEJ	Present	0	2020-06-12	2025-07-16	2025-07-16	322	4	2,4	536	42	54	0	14	0	Intestinal	2	0	0
Male	73	Total gastrectomy	Adenocarcinoma	T2	N1	Upper third	GEJ	Absent	3	2023-11-17	2025-05-11	2025-05-11	374	5,3	2	991	35	45	1	17	0.05	Intestinal	3	0	0
Male	38	Total gastrectomy	Signet ring cell carcinoma	T4	N3	Middle third	Gastric	Absent	3	2019-07-24	2019-10-28	2020-02-04	281	3,3	1,8	515	37	46	42	43	0.97	Diffuse	3	1	1
Female	73	Subtotal gastrectomy	Adenocarcinoma	T3	N1	Lower third	Gastric	Present	2	2022-08-09	2024-10-29	2025-05-04	296	3,3	1	976	31	36	2	14	0.14	Intestinal	3	1	1
Male	62	Total gastrectomy	Signet ring cell carcinoma	T4	N2	Lower third	Gastric	Absent	3	2021-09-14	2022-01-24	2024-02-13	202	5	2,8	360	43	57	5	13	0.38	Diffuse	3	1	1
Male	40	Subtotal gastrectomy	Adenocarcinoma	T4	N0	Lower third	Gastric	Present	2	2022-12-05	2025-05-20	2025-08-07	248	6	3,1	480	39	54	0	8	0	Intestinal	3	1	0
Male	44	Total gastrectomy	Signet ring cell carcinoma	T2	N2	Lower third	Gastric	Absent	3	2021-07-02	2021-11-30	2021-12-15	318	9,4	1,1	2717	42	47	3	12	0.25	Diffuse	3	1	1
Male	60	Total gastrectomy	Signet ring cell carcinoma	T4	N1	Lower third	Gastric	Absent	3	2022-01-06	2022-12-29	2024-07-21	508	3,4	3	575	32	47	2	7	0.28	Diffuse	2	1	1
Female	67	Total gastrectomy	Signet ring cell carcinoma	T3	N0	Upper third	GEJ	Absent	3	2022-11-24	2025-08-07	2025-08-07	300	5,9	1,4	1264	33	40	2	44	0.04	Diffuse	3	0	0
Male	56	Total gastrectomy	Signet ring cell carcinoma	T3	N3	Upper third	Gastric	Absent	3	2021-07-02	2023-09-21	2024-06-17	223	5,9	1,8	730	41	50	8	30	0.26	Diffuse	3	1	1
Female	62	Total gastrectomy	Adenocarcinoma	T3	N2	Upper third	GEJ	Absent	3	2023-09-27	2025-08-11	2025-08-11	279	4,2	2	585	37	47	4	32	0.12	Intestinal	2	0	0
Male	67	Total gastrectomy	Signet ring cell carcinoma	T3	N0	Lower third	Gastric	Absent	3	2024-03-28	2024-12-17	2024-12-27	378	6,7	1,4	1809	35	42	0	15	0	Diffuse	3	1	1
Male	64	Subtotal gastrectomy	Adenocarcinoma	T3	N3	Lower third	Gastric	Absent	3	2020-03-11	2021-07-13	2022-03-04	297	6	2,8	636	35	49	11	26	0.42	Intestinal	3	1	1
Male	73	Total gastrectomy	Adenocarcinoma	T3	N0	Lower third	Gastric	Present	2	2021-02-02	2023-01-16	2024-06-10	419	4,3	2,2	818	34	45	0	15	0	Intestinal	2	1	1
Female	69	Total gastrectomy	Adenocarcinoma	T2	N0	Upper third	GEJ	Present	2	2022-12-23	2023-10-27	2024-12-28	268	5	1	1340	37	42	0	22	0	Intestinal	2	1	0
Male	58	Total gastrectomy	Signet ring cell carcinoma	T4	N1	Upper third	GEJ	Absent	3	2022-08-28	2023-11-09	2024-01-10	291	4,1	2,3	518	45	56	1	16	0.06	Diffuse	3	1	1
Male	74	Total gastrectomy	Signet ring cell carcinoma	T2	N3	Lower third	Gastric	Absent	3	2024-08-21	2025-05-08	2025-05-15	352	8,5	3	997	42	57	7	43	0.16	Diffuse	3	1	1
Female	38	Total gastrectomy	Adenocarcinoma	T2	N2	Lower third	Gastric	Absent	3	2020-01-02	2021-08-20	2023-12-04	313	5,7	0,5	3568	41	43	4	30	0.13	Intestinal	3	1	1
Female	78	Total gastrectomy	Adenocarcinoma	T3	N0	Upper third	GEJ	Absent	3	2023-09-05	2025-04-15	2025-04-15	319	3,7	2,1	562	39	49	0	10	0	Intestinal	2	0	0
Female	70	Total gastrectomy	Adenocarcinoma	T2	N0	Upper third	Gastric	Present	2	2019-09-24	2023-02-05	2023-09-04	322	5,2	1,6	1046	38	46	0	35	0	Intestinal	2	1	1
Female	64	Total gastrectomy	Signet ring cell carcinoma	T4	N0	Lower third	Gastric	Absent	3	2023-12-28	2025-05-29	2025-08-13	263	3,6	2,4	394	37	49	0	6	0	Diffuse	3	1	0
Female	65	Total gastrectomy	Adenocarcinoma	T3	N0	Upper third	GEJ	Absent	3	2020-06-17	2021-12-24	2022-03-01	394	2,9	1,7	672	37	45	0	27	0	Intestinal	2	1	1
Female	78	Total gastrectomy	Adenocarcinoma	T3	N2	Lower third	Gastric	Absent	3	2023-08-08	2024-07-07	2025-01-05	337	3,1	1,9	549	40	49	5	24	0.2	Intestinal	3	1	1
Male	48	Total gastrectomy	Signet ring cell carcinoma	T2	N1	Lower third	Gastric	Present	2	2023-12-18	2025-06-12	2025-06-12	191	3,6	2,6	264	46	59	1	13	0.07	Diffuse	3	0	0
Male	73	Total gastrectomy	Adenocarcinoma	T2	N1	Upper third	Gastric	Present	2	2022-03-10	2023-09-29	2024-02-06	171	5,8	2	495	38	48	1	15	0.06	Intestinal	2	1	1
Female	57	Total gastrectomy	Adenocarcinoma	T2	N0	Middle third	Gastric	Present	0	2020-03-10	2022-06-17	2022-06-17	186	3,8	1,7	415	46	54	0	24	0	Intestinal	1	0	0
Male	46	Total gastrectomy	Mucinous Carcinoma	T4	N3	Middle third	Gastric	Absent	3	2020-07-13	2021-01-13	2021-05-29	203	3,5	1,5	473	45	52	23	28	0.82	Diffuse	3	1	1
Female	73	Subtotal gastrectomy	Adenocarcinoma	T4	N3	Middle third	Gastric	Absent	3	2024-06-06	2025-01-30	2025-02-17	277	4,7	2,8	464	36	50	19	22	0.86	Intestinal	3	1	1
Female	59	Total gastrectomy	Adenocarcinoma	T3	N0	Middle third	Gastric	Absent	3	2019-03-07	2019-11-05	2019-12-18	236	2,8	2,9	227	42	56	0	51	0	Intestinal	3	1	1
Female	58	Total gastrectomy	Signet ring cell carcinoma	T2	N0	Middle third	Gastric	Absent	3	2019-05-17	2025-05-28	2025-05-28	321	4	3,2	401	45	61	0	19	0	Diffuse	3	0	0
Female	60	Total gastrectomy	Signet ring cell carcinoma	T3	N2	Upper third	GEJ	Absent	3	2022-05-31	2024-02-01	2024-08-22	353	7,2	2,3	1105	41	52	3	18	0.16	Diffuse	3	1	1
Female	63	Total gastrectomy	Signet ring cell carcinoma	T4	N3	Upper third	GEJ	Absent	3	2023-09-13	2024-07-24	2024-08-17	270	5	1,8	750	44	53	23	35	0.65	Diffuse	3	1	1
Male	62	Total gastrectomy	Adenocarcinoma	T3	N1	Upper third	Gastric	Absent	3	2023-05-25	2024-02-02	2024-11-10	321	3,5	1,9	591	39	48	3	19	0.15	Intestinal	2	1	1
Female	78	Subtotal gastrectomy	Adenocarcinoma	T2	N0	Lower third	Gastric	Present	0	2022-01-26	2025-05-23	2025-05-23	294	2,8	1,8	457	36	45	0	25	0	Intestinal	1	0	0
Male	65	Total gastrectomy	Adenocarcinoma	T4	N2	Upper third	GEJ	Absent	3	2024-07-04	2024-12-06	2025-08-13	289	3,8	1,6	686	43	51	4	23	0.17	Intestinal	3	1	0
Female	64	Subtotal gastrectomy	Adenocarcinoma	T2	N1	Lower third	Gastric	Present	1	2024-03-31	2025-08-01	2025-08-01	226	3,5	1,2	659	45	51	1	17	0.05	Intestinal	2	0	0
Male	68	Total gastrectomy	Adenocarcinoma	T3	N1	Upper third	GEJ	Present	1	2020-02-12	2025-02-03	2025-02-03	217	3,5	2,7	281	38	51	2	38	0.05	Intestinal	2	0	0
Male	85	Total gastrectomy	Adenocarcinoma	T2	N0	Lower third	Gastric	Present	1	2019-09-06	2020-03-23	2020-03-23	173	5,3	1,5	611	30	37	0	31	0	Intestinal	1	0	0
Male	72	Total gastrectomy	Adenocarcinoma	T4	N2	Lower third	Gastric	Absent	3	2022-11-21	2024-12-13	2025-03-05	419	5,6	2	1173	36	46	4	17	0.23	Intestinal	2	1	1
Male	63	Total gastrectomy	Mucinous Carcinoma	T4	N3	Upper third	GEJ	Absent	3	2022-11-03	2023-08-10	2023-12-11	225	3,9	1	877	39	44	26	37	0.7	Diffuse	3	1	1
Male	60	Total gastrectomy	Signet ring cell carcinoma	T3	N3	Lower third	Gastric	Absent	3	2021-07-07	2022-01-14	2022-11-01	324	5,3	2,4	715	38	50	16	17	0.94	Diffuse	3	1	1
Male	64	Subtotal gastrectomy	Adenocarcinoma	T3	N0	Lower third	Gastric	Present	1	2019-09-05	2022-09-29	2022-09-29	228	3,6	1,2	684	35	41	0	15	0	Intestinal	2	0	0
Male	49	Total gastrectomy	Adenocarcinoma	T4	N1	Upper third	GEJ	Absent	3	2020-02-20	2020-10-04	2021-01-13	306	4,5	1,3	1059	37	43	2	26	0.07	Intestinal	3	1	1
Female	71	Subtotal gastrectomy	Adenocarcinoma	T3	N0	Lower third	Gastric	Absent	3	2020-02-06	2023-03-14	2024-09-14	362	4,7	1,9	895	35	44	0	33	0	Intestinal	2	1	1
Female	38	Total gastrectomy	Adenocarcinoma	T4	N3	Upper third	GEJ	Absent	3	2022-08-18	2024-02-08	2024-02-08	186	3,6	1,8	372	42	51	9	29	0.31	Intestinal	3	0	0
Male	62	Total gastrectomy	Adenocarcinoma	T3	N0	Upper third	Gastric	Present	1	2021-10-14	2024-10-26	2025-01-24	160	2,7	1,8	240	35	44	0	9	0	Intestinal	2	1	1
Male	75	Subtotal gastrectomy	Adenocarcinoma	T3	N2	Lower third	Gastric	Absent	3	2020-01-21	2021-03-15	2021-12-10	429	7,4	1,9	1670	31	40	4	14	0.28	Intestinal	2	1	1
Male	34	Total gastrectomy	Adenocarcinoma	T4	N1	Upper third	GEJ	Absent	3	2019-11-01	2025-06-20	2025-07-14	177	4,6	1,4	581	38	45	2	14	0.14	Intestinal	1	1	0
Female	69	Subtotal gastrectomy	Adenocarcinoma	T3	N1	Lower third	Gastric	Absent	3	2021-07-08	2023-09-29	2024-05-27	214	2,5	2,7	198	34	47	2	19		Intestinal	2	1	1
Female	77	Subtotal gastrectomy	Adenocarcinoma	T4	N2	Lower third	Gastric	Absent	3	2019-12-18	2020-12-30	2021-01-07	258	5,8	2,2	680	36	47	3	12	0.25	Diffuse	3	1	1
Male	60	Subtotal gastrectomy	Adenocarcinoma	T4	N3	Lower third	Gastric	Absent	3	2022-09-15	2025-07-17	2025-07-17	242	3,8	1,6	574	32	40	8	30	0.26	Intestinal	2	0	0
Male	70	Subtotal gastrectomy	Adenocarcinoma	T2	N0	Upper third	GEJ	Present	2	2022-01-11	2023-12-18	2024-03-08	291	5,3	2,9	531	33	47	0	14	0	Intestinal	2	1	1
Male	57	Total gastrectomy	Signet ring cell carcinoma	T2	N0	Middle third	Gastric	Present	1	2023-06-12	2025-07-14	2025-07-14	307	7,1	3,8	573	43	62	0	21	0	Diffuse	3	0	0
Male	53	Total gastrectomy	Adenocarcinoma	T3	N3	Upper third	Gastric	Absent	3	2019-11-17	2021-06-25	2021-08-12	191	1,6	2,2	138	35	46	22	40	0.55	Intestinal	3	1	1
Male	60	Subtotal gastrectomy	Adenocarcinoma	T3	N1	Lower third	Gastric	Present	2	2019-08-19	2025-07-02	2025-07-02	206	4,3	1,8	492	37	46	1	26	0.03	Intestinal	2	0	0
Male	54	Total gastrectomy	Signet ring cell carcinoma	T2	N3	Lower third	Gastric	Absent	3	2020-12-10	2022-03-01	2023-01-08	227	1,8	1,8	227	35	44	7	26		Diffuse	3	1	1
Male	66	Total gastrectomy	Mucinous Carcinoma	T4	N3	Upper third	GEJ	Absent	3	2021-06-14	2022-05-18	2022-06-24	200	7,5	0,4	3750	39	41	7	20	0.35	Diffuse	3	1	1
Male	49	Total gastrectomy	Adenocarcinoma	T2	N0	Upper third	GEJ	Present	1	2022-05-20	2025-02-26	2025-02-26	214	4,2	1,8	499	41	50	0	21	0	Intestinal	1	0	0
Male	43	Total gastrectomy	Signet ring cell carcinoma	T3	N2	Middle third	Gastric	Absent	3	2024-01-22	2024-07-22	2024-08-08	242	5,5	2,3	578	42	53	3	8	0.37	Diffuse	3	1	1
Male	59	Total gastrectomy	Signet ring cell carcinoma	T4	N3	Lower third	Gastric	Absent	3	2021-11-17	2023-05-03	2023-07-08	167	2,2	1,4	262	39	46	14	20	0.7	Diffuse	3	1	1
Male	69	Total gastrectomy	Adenocarcinoma	T4	N1	Upper third	GEJ	Absent	3	2019-11-01	2021-03-23	2021-08-03	277	3.6	2	498	30	40	1	16	0.06	Intestinal	1	1	1
Female	55	Total gastrectomy	Adenocarcinoma	T2	N0	Lower third	Gastric	Present	1	2023-05-03	2025-08-05	2025-08-05	527	3.5	1,3	1418	40	46	0	19	0	Intestinal	2	0	0
Male	77	Total gastrectomy	Adenocarcinoma	T2	N0	Upper third	Gastric	Present	2	2024-10-08	2025-08-14	2025-08-14	282	5,1	1,4	1027	39	46	0	32	0	Intestinal	2	0	0
Male	61	Subtotal gastrectomy	Adenocarcinoma	T4	N2	Middle third	Gastric	Absent	3	2020-07-03	2021-08-17	2021-12-31	384	1,3	1,9	262	35	44	4	30	0.13	Intestinal	2	1	1
Male	74	Total gastrectomy	Adenocarcinoma	T3	N2	Upper third	GEJ	Absent	3	2023-10-05	2024-11-05	2025-08-13	229	5,5	2,1	599	42	52	6	27	0.22	Intestinal	3	1	0
Male	69	Total gastrectomy	Adenocarcinoma	T3	N1	Middle third	Gastric	Present	2	2024-06-06	2025-06-27	2025-06-27	220	1,9	1,7	245	42	50	1	36	0.02	Intestinal	1	0	0
Female	79	Total gastrectomy	Adenocarcinoma	T2	N0	Upper third	GEJ	Present	2	2023-09-01	2023-11-25	2023-12-08	246	5,1	2,4	522	38	50	0	24	0	Intestinal	2	1	1
Female	62	Total gastrectomy	Adenocarcinoma	T3	N0	Lower third	Gastric	Present	2	2022-12-21	2025-06-02	2025-06-02	211	3,8	1,2	668	40	46	0	26	0	Diffuse	3	0	0
Male	62	Total gastrectomy	Signet ring cell carcinoma	T3	N0	Lower third	Gastric	Absent	3	2023-10-06	2025-04-08	2025-05-04	290	4,9	1	1421	31	36	0	37	0	Diffuse	3	1	1
Male	68	Total gastrectomy	Adenocarcinoma	T2	N1	Upper third	Gastric	Absent	3	2021-08-20	2023-03-24	2023-09-12	200	5,2	2,4	433	37	48	1	17	0.05	Intestinal	3	1	1
Male	75	Total gastrectomy	Adenocarcinoma	T3	N1	Middle third	Gastric	Present	0	2021-09-09	2022-08-04	2022-11-01	352	7,9	2,4	1158	41	53	1	4	0.25	Intestinal	1	1	1
Male	60	Total gastrectomy	Adenocarcinoma	T3	N2	Upper third	Gastric	Absent	3	2019-10-15	2023-11-19	2024-08-08	199	3,9	0,9	862	43	47	3	11	0.27	Diffuse	3	1	1
Male	71	Total gastrectomy	Adenocarcinoma	T4	N2	Lower third	Gastric	Absent	3	2023-11-11	2024-07-29	2024-08-17	209	3,4	1,8	394	36	45	4	9	0.44	Diffuse	3	1	1
Male	62	Total gastrectomy	Adenocarcinoma	T2	N0	Upper third	Gastric	Absent	3	2022-11-11	2024-10-12	2025-01-06	201	3,6	1,5	482	28	35	0	31	0	Intestinal	2	1	1
Male	58	Total gastrectomy	Adenocarcinoma	T3	N0	Upper third	Gastric	Present	1	2024-05-30	2025-01-03	2025-02-21	401	5,1	1,7	1203	41	49	0	30	0	Intestinal	2	1	1
Male	72	Total gastrectomy	Adenocarcinoma	T3	N2	Upper third	Gastric	Absent	3	2022-04-19	2023-02-02	2023-03-09	263	5,9	1,7	912	35	43	4	9	0.44	Intestinal	2	1	1
Male	65	Subtotal gastrectomy	Adenocarcinoma	T2	N0	Lower third	Gastric	Present	0	2023-11-17	2025-06-20	2025-06-20	339	3,8	1,4	920	37	44	0	46	0	Intestinal	1	0	0
Male	51	Total gastrectomy	Adenocarcinoma	T4	N3	Lower third	Gastric	Absent	3	2023-03-17	2024-12-16	2025-05-06	384	5,4	1,6	1296	35	43	5	13	0.38	Intestinal	3	1	1
Male	79	Subtotal gastrectomy	Adenocarcinoma	T2	N0	Lower third	Gastric	Present	1	2019-08-08	2025-06-23	2025-06-23	247	3.5	1,5	576	35	46	0	21	0	Intestinal	2	0	0
Male	56	Total gastrectomy	Adenocarcinoma	T2	N0	Upper third	GEJ	Present	2	2021-01-27	2025-02-18	2025-02-18	187	3,9	2,2	331	38	49	0	11	0	Intestinal	2	0	0
Male	52	Subtotal gastrectomy	Adenocarcinoma	T2	N0	Middle third	Gastric	Present	1	2022-01-10	2023-02-01	2023-05-08	156	15,9	1,8	1378	37	46	0	7	0	Intestinal	1	1	1
Female	67	Total gastrectomy	Adenocarcinoma	T3	N0	Upper third	GEJ	Absent	3	2022-03-17	2024-12-03	2025-01-17	273	5	2,5	546	44	56	0	24	0	Intestinal	2	1	1
Male	60	Total gastrectomy	Adenocarcinoma	T3	N0	Middle third	Gastric	Present	1	2019-03-26	2025-07-10	2025-07-10	258	6,2	1,3	1230	41	47	0	18	0	Diffuse	3	1	1
Male	49	Total gastrectomy	Signet ring cell carcinoma	T4	N2	Middle third	Gastric	Absent	3	2024-08-29	2025-01-06	2025-03-25	264	6,1	2,3	700	36	47	4	8	0.5	Diffuse	3	1	1
Male	68	Total gastrectomy	Adenocarcinoma	T2	N0	Upper third	Gastric	Present	1	2021-08-24	2022-09-16	2024-06-24	397	4,4	1,6	1091	38	46	0	19	0	Intestinal	2	1	1
Female	59	Total gastrectomy	Adenocarcinoma	T2	N0	Middle third	Gastric	Present	0	2020-06-24	2021-06-23	2022-01-05	266	2,3	1,1	556	40	45	0	41	0	Intestinal	1	1	1
Male	68	Total gastrectomy	Signet ring cell carcinoma	T3	N3	Lower third	Gastric	Absent	3	2019-03-27	2019-08-05	2020-08-07	371	6,3	2,1	1113	39	49	20	48	0.41	Diffuse	3	1	1
Male	56	Total gastrectomy	Adenocarcinoma	T3	N1	Upper third	Gastric	Present	1	2023-06-14	2025-07-01	2025-07-01	165	4,9	1,4	577	40	47	0	32	0	Intestinal	1	0	0
Male	73	Total gastrectomy	Adenocarcinoma	T2	N2	Middle third	Gastric	Present	2	2024-01-05	2024-11-29	2025-02-05	280	3,9	2,1	520	41	51	3	16	0.18	Intestinal	3	1	1
Male	52	Total gastrectomy	Signet ring cell carcinoma	T4	N3	Upper third	Gastric	Absent	3	2022-12-31	2023-11-22	2024-05-08	362	4,8	1,8	965	39	48	19	22	0.86	Diffuse	3	1	1
Male	54	Total gastrectomy	Adenocarcinoma	T3	N0	Lower third	Gastric	Absent	3	2022-05-24	2025-08-07	2025-08-07	243	3,5	2,4	354	34	46	0	26	0	Diffuse	3	0	0
Male	54	Total gastrectomy	Adenocarcinoma	T3	N1	Upper third	Gastric	Present	2	2020-09-07	2022-01-11	2022-01-11	278	3,8	1,7	621	38	46	2	13	0.15	Intestinal	2	0	0
Female	71	Total gastrectomy	Adenocarcinoma	T3	N0	Upper third	GEJ	Present	0	2023-03-31	2025-02-25	2025-02-25	438	5,2	3,4	669	39	56	0	15	0	Intestinal	1	0	0
Male	52	Total gastrectomy	Adenocarcinoma	T3	N3	Upper third	Gastric	Absent	3	2021-12-13	2022-03-01	2023-12-25	329	6	1,6	1233	40	48	18	42	0.42	Diffuse	3	1	1
Male	52	Subtotal gastrectomy	Signet ring cell carcinoma	T4	N3	Lower third	Gastric	Absent	3	2021-08-31	2021-12-10	2022-01-24	192	5,7	1,6	684	33	41	8	11	0.72	Diffuse	3	1	1
Female	65	Total gastrectomy	Adenocarcinoma	T4	N0	Lower third	Gastric	Absent	3	2022-12-22	2024-02-05	2024-08-26	236	5,3	1,8	694	37	46	0	7	0	Intestinal	3	1	1
Male	59	Total gastrectomy	Adenocarcinoma	T2	N1	Upper third	Gastric	Absent	3	2023-04-28	2025-07-23	2025-07-23	241	5,5	2,4	552	37	49	1	5	0.2	Intestinal	3	0	0
Male	49	Total gastrectomy	Mucinous Carcinoma	T4	N3	Middle third	Gastric	Absent	3	2020-06-02	2020-10-21	2020-11-03	609	6,6	1,8	2233	29	38	17	27	0.62	Diffuse	3	1	1
Male	71	Subtotal gastrectomy	Adenocarcinoma	T2	N0	Lower third	Gastric	Present	0	2022-06-21	2025-08-06	2025-08-06	406	5,5	1	2233	39	44	0	9	0	Intestinal	1	0	0
Male	69	Subtotal gastrectomy	Adenocarcinoma	T3	N1	Middle third	Gastric	Absent	3	2022-06-08	2023-05-02	2023-08-14	257	4,8	1	1233	37	42	1	14	0.07	Diffuse	3	1	1
Male	68	Total gastrectomy	Adenocarcinoma	T4	N3	Lower third	Gastric	Absent	3	2019-07-08	2020-08-25	2021-01-21	401	4,5	1,8	1002	33	42	19	37	0.51	Intestinal	2	1	1
Male	73	Subtotal gastrectomy	Adenocarcinoma	T3	N0	Middle third	Gastric	Absent	3	2019-09-02	2020-08-25	2021-02-08	268	1,8	0,8	603	22	26	0	25	0	Intestinal	2	1	1
Male	56	Total gastrectomy	Adenocarcinoma	T3	N0	Lower third	Gastric	Absent	3	2022-05-27	2025-05-28	2025-05-28	260	5,6	1,8	808	43	52	0	40	0	Diffuse	3	0	0
Male	64	Total gastrectomy	Adenocarcinoma	T2	N2	Upper third	GEJ	Absent	3	2023-03-25	2024-07-03	2025-03-01	287	4,8	1,6	861	41	49	3	22	0.13	Intestinal	2	1	1
Male	60	Total gastrectomy	Adenocarcinoma	T2	N0	Lower third	Gastric	Present	2	2021-08-03	2025-07-28	2025-07-28	278	8,4	1,1	2122	32	37	0	20	0	Intestinal	2	0	0
Female	57	Total gastrectomy	Signet ring cell carcinoma	T4	N0	Middle third	Gastric	Absent	3	2020-08-12	2021-06-27	2022-08-31	363	1,9	2,4	287	35	47	0	33	0	Diffuse	3	1	1
Male	77	Total gastrectomy	Adenocarcinoma	T3	N1	Upper third	Gastric	Present	0	2019-08-08	2025-08-14	2025-08-14	320	4,6	2,1	700	37	47	0	20	0	Intestinal	1	0	0
Male	78	Total gastrectomy	Adenocarcinoma	T2	N0	Lower third	Gastric	Present	1	2019-04-22	2024-03-05	2024-03-05	298	4,4	1,7	771	40	48	0	14	0	Intestinal	2	0	0
Male	59	Total gastrectomy	Adenocarcinoma	T3	N1	Upper third	Gastric	Absent	3	2019-08-05	2022-05-09	2023-09-18	270	4,2	1,8	630	42	51	1	4	0.25	Intestinal	2	1	1
Male	76	Total gastrectomy	Signet ring cell carcinoma	T4	N2	Upper third	GEJ	Absent	3	2021-12-03	2023-02-27	2023-10-12	219	4,5	0,9	1095	39	43	5	18	0.27	Diffuse	3	1	1
Female	76	Total gastrectomy	Adenocarcinoma	T2	N1	Upper third	Gastric	Absent	3	2023-12-21	2024-08-17	2024-11-03	407	3,9	0,8	1984	38	42	1	21	0.04	Intestinal	3	1	1
Male	64	Subtotal gastrectomy	Adenocarcinoma	T3	N1	Upper third	GEJ	Present	1	2020-06-30	2021-12-29	2022-05-04	335	5,7	1,9	1005	42	51	1	25	0.04	Intestinal	3	1	1
Female	73	Total gastrectomy	Adenocarcinoma	T3	N1	Upper third	Gastric	Present	2	2019-09-13	2020-12-07	2021-11-26	285	3,1	1,2	736	40	46	2	33	0.06	Intestinal	2	1	1
Male	74	Total gastrectomy	Signet ring cell carcinoma	T3	N3	Upper third	Gastric	Absent	3	2019-07-05	2019-12-25	2020-06-04	346	6,5	2,3	977	39	50	33	40	0.82	Diffuse	3	1	1
Male	55	Total gastrectomy	Signet ring cell carcinoma	T3	N2	Upper third	GEJ	Absent	3	2022-07-20	2023-01-25	2023-10-17	312	5,3	2,2	751	42	53	3	4	0.75	Diffuse	3	1	1
Male	50	Total gastrectomy	Adenocarcinoma	T4	N0	Middle third	Gastric	Absent	3	2019-11-05	2022-10-06	2024-06-08	325	4,2	2,6	525	36	49	0	35	0	Intestinal	2	1	1
Male	65	Total gastrectomy	Adenocarcinoma	T3	N0	Upper third	Gastric	Present	1	2024-10-08	2025-07-11	2025-07-11	216	3,4	2,1	349	40	50	0	15	0	Intestinal	1	0	0
Female	76	Total gastrectomy	Adenocarcinoma	T3	N2	Lower third	Gastric	Absent	3	2021-09-02	2022-07-28	2023-01-25	278	5,2	0,9	1606	33	54	5	18	0.27	Intestinal	2	1	1
Male	69	Subtotal gastrectomy	Adenocarcinoma	T2	N0	Lower third	Gastric	Present	2	2024-03-19	2025-06-02	2025-06-02	284	13,6	2	1931	42	52	0	29	0	Intestinal	1	0	0
Male	37	Total gastrectomy	Adenocarcinoma	T3	N1	Upper third	GEJ	Absent	3	2021-10-18	2023-04-24	2024-06-19	288	6,6	1	1900	30	35	1	30	0.03	Diffuse	3	1	1
Male	65	Total gastrectomy	Adenocarcinoma	T2	N3	Lower third	Gastric	Present	2	2022-04-21	2022-10-17	2023-02-15	561	7,4	1,7	2442	24	32	9	20	0.45	Diffuse	3	1	1
Male	54	Total gastrectomy	Adenocarcinoma	T3	N2	Lower third	Gastric	Absent	3	2019-08-20	2021-08-20	2022-07-09	141	1,9	1,1	243	41	46	6	32	0.18	Intestinal	1	1	1
Female	71	Total gastrectomy	Adenocarcinoma	T3	N2	Lower third	Gastric	Present	2	2024-03-15	2025-06-25	2025-08-13	594	7,3	2,3	1885	31	42	4	24	0.16	Intestinal	2	1	0
Male	43	Total gastrectomy	Adenocarcinoma	T3	N2	Upper third	GEJ	Absent	3	2019-05-02	2021-02-12	2024-06-10	278	5,9	2,8	585	39	53	4	16	0.25	Diffuse	3	1	1
Female	55	Total gastrectomy	Signet ring cell carcinoma	T2	N1	Upper third	GEJ	Absent	3	2020-07-20	2021-03-16	2021-11-30	413	6,1	1,2	2099	40	46	2	5	0.4	Diffuse	3	1	1
Female	65	Total gastrectomy	Signet ring cell carcinoma	T3	N3	Upper third	Gastric	Present	2	2023-01-05	2023-12-06	2024-06-13	299	5,7	2	852	37	47	8	14	0.57	Diffuse	3	1	1
Female	63	Total gastrectomy	Signet ring cell carcinoma	T3	N1	Lower third	Gastric	Absent	3	2020-05-08	2021-08-02	2023-03-12	327	4,8	2,6	603	40	53	1	42	0.02	Diffuse	3	1	1
Male	38	Total gastrectomy	Adenocarcinoma	T2	N3	Lower third	Gastric	Absent	3	2022-12-09	2024-03-22	2024-06-04	441	4,9	2,5	864	35	47	7	18	0.38	Intestinal	3	1	1
Male	75	Total gastrectomy	Adenocarcinoma	T2	N1	Lower third	Gastric	Absent	3	2020-05-14	2021-06-11	2021-01-29	254	4,8	0,9	1354	29	33	1	49	0.02	Diffuse	3	1	1
Male	68	Total gastrectomy	Adenocarcinoma	T2	N1	Middle third	Gastric	Present	2	2022-12-07	2025-07-03	2025-07-03	328	5,8	0,9	2113	41	45	1	9	0.11	Intestinal	2	0	0
Male	73	Total gastrectomy	Adenocarcinoma	T4	N0	Middle third	Gastric	Present	0	2020-08-05	2021-09-20	2022-01-18	255	4,7	1,4	856	38	45	0	20	0	Intestinal	2	1	1
Male	60	Total gastrectomy	Adenocarcinoma	T3	N2	Middle third	Gastric	Absent	3	2021-01-15	2023-03-01	2024-09-15	350	4,4	2	770	33	43	3	23	0.13	Diffuse	3	1	1
Male	70	Subtotal gastrectomy	Adenocarcinoma	T3	N2	Lower third	Gastric	Present	2	2021-12-27	2022-05-01	2022-06-30	410	8,7	1,6	2229	36	44	3	15	0.2	Diffuse	3	1	1
Female	72	Subtotal gastrectomy	Adenocarcinoma	T4	N2	Lower third	Gastric	Absent	3	2021-11-11	2022-03-04	2023-06-13	398	6,3	1,8	1393	34	43	4	21	0.19	Diffuse	3	1	1
Female	30	Total gastrectomy	Signet ring cell carcinoma	T3	N3	Lower third	Gastric	Absent	3	2021-10-21	2024-08-07	2025-03-29	554	7,1	0,7	5619	26	29	9	25	0.36	Diffuse	3	1	1
Male	60	Total gastrectomy	Adenocarcinoma	T3	N3	Lower third	Gastric	Absent	3	2023-06-15	2024-11-19	2025-01-02	291	7,1	1,2	1721	31	37	9	10	0.9	Intestinal	2	1	1
Female	89	Total gastrectomy	Adenocarcinoma	T3	N1	Middle third	Gastric	Absent	3	2020-10-28	2022-02-02	2022-04-11	417	5,8	1,9	1272	32	41	1	31	0.03	Diffuse	3	1	1
Female	68	Total gastrectomy	Adenocarcinoma	T3	N0	Upper third	GEJ	Present	1	2023-01-11	2024-07-30	2024-08-31	265	4,2	2,4	463	41	53	0	14	0	Intestinal	2	1	1
Female	63	Total gastrectomy	Adenocarcinoma	T2	N3	Upper third	Gastric	Absent	3	2023-06-09	2025-04-08	2025-08-07	443	7,6	1,4	2404	36	43	12	46	0.26	Diffuse	3	1	0
